# Supplementary material for: Comparison of gastrointestinal symptoms and findings in renal replacement therapy modalities
Source: BMC Nephrol. 2022 Jul 23;23:261. doi: 10.1186/s12882-022-02893-6 (PMC9308180; doi:10.1186/s12882-022-02893-6)
Supplement: Supplementary file 1 — Additional file 1. [file 12882_2022_2893_MOESM1_ESM.xlsx]

## Sheet: Sayfa1
age	gender	country	reason of CKD	duration of CKD	treatment modality	hemodialysis duration	peritoneal dialysis duration	RRT duration	HBV	HCV	epigastric pain, burning	abdominal pain	nausea	vomiting	anorexia	chronic diarea	constipation	Dysphagia	Odynophagia	burping	regurgitation	heartburn	dyspepsia	dry cough	Weight Loss	amount of Weight Loss	hematemesis	melena	hematochezia	anal pain	anal itching	rectal fresh bleeding	incontinance	tenezm	icterus	number of symptoms	gastric ulcer	gastritis	IBS	Hemorrhoids
36	1	malatya	nefrotic syndrom glomerulonephritis	180	2	0	24	24	0	0	1	0	1	0	1	0	1	0	0	0	0	0	1	1	0		0	1	0	0	1	0	0	0	0	5	0	1	0	0
58	1	hekimhan malatya	DM HT urolithiasis	84	0				0	0	1	0	0	0	0	0	1	0	0	1	1	1	1	0	0		1	0	0	0	1	0	0	1	0	6	0	1	1	1
72	1	hekimhan malatya	unknown	120	1	120	0	120	0	0	0	1	0	0	0	1	0	1	0	0	0	0	0	1	0		0	0	0	0	0	0	0	0	0	5	0	0	0	0
49	1	malatya	DM HT	5	0						0	0	1	1	0	0	0	0	0	1	1	1	1	1	0		0	0	0	0	0	0	0	0	0	5	0	1	0	0
78	1	yeşilyurt malatya	DM	12	0				0	0	0	0	0	0	0	1	1	0	0	0	0	0	0	0	0		0	0	0	0	0	0	0	1	0	3	0	0	0	0
70	1	adıyaman	multiple myeloma	2	1	2	0	2			1	1	0	0	1	0	1	0	0	1	1	1	1	0	1	3 ayda 10 kg	0	0	1	0	0	1	0	0	0	7	0	1	0	0
51	1	malatya	DM	7	2		7	7.2	0	0	0	0	0	0	0	0	1	1	0	1	0	0	1	0	0		0	0	0	0	0	0	0	0	0	5	0	1	0	0
70	1	hekimhan malatya	unknown	84	1	84	0	84	0	0	0	0	1	1	1	0	0	0	0	0	0	0	0	0	1	3 ayda 15 kg	0	0	0	0	0	0	0	0	0	4	0	0	0	0
46	0	şanlıurfa	unknown	10	1	10	0	10	0	0	0	0	0	0	1	0	0	0	0	1	1	1	1	0	0		0	0	0	0	0	0	0	0	0	5	0	1	0	0
61	1	malatya	DM HT contrast?	9	0				0	0	1	1	0	0	0	0	0	0	0	0	0	0	0	0	0		0	0	0	0	0	0	0	0	0	2	0	1	0	0
50	1	malatya	membranous glomerulonephritis	216	2	0	54	54	1	0	0	0	1	1	0	0	0	0	0	1	0	0	1	1	0		0	0	0	0	0	0	0	0	0	5	0	1	0	0
60	1	akçadağ malatya	HT, PKBH	168	2		48	108	0	0	1	1	0	0	0	0	0	0	0	0	0	0	0	1	0		0	0	0	0	1	1	0	0	0	5	0	1	0	0
34	1	arguvan malatya	*	36	0				1	0	1	0	1	0	1	0	0	0	0	0	0	0	0	0	1	6 ayda 7-8 kg	0	0	0	0	1	0	0	0	0	5	0	1	0	1
36	1	malatya	cr. glomerulonephritis	156	2		5	29	0	0	1	0	0	0	0	0	0	0	0	0	1	1	0	0	1	6 ayda 20 kg	0	0	0	0	0	0	0	0	0	4	0	1	0	0
49	1	malatya	unknown	120	2	0	48	48	0	0	0	0	0	0	0	0	0	0	0	1	0	0	1	0	0		0	0	0	0	0	0	0	0	0	2	0	1	0	1
36	1	tunceli	unknown	48	0				0	0	0	0	1	0	0	0	0	0	0	0	0	0	0	1	0		0	0	0	0	0	0	0	0	0	2	0	0	0	0
60	1	malatya	polycystic kidney disease	72	1	66	0	66	0	0	0	0	0	0	1	0	0	0	0	0	0	0	0	1	0		1	0	0	0	0	0	0	0	1	4	0	0	0	0
49	1	malatya	glomerulonephritis	132	2	0	48	48	0	0	0	0	0	0	0	0	1	0	0	1	0	0	1	1	0		0	0	0	0	0	0	0	0	0	4	0	1	0	1
55	1	arguvan malatya	DM	60	0				0	0	0	0	1	1	0	0	0	0	0	0	0	0	1	0	0		0	0	0	0	0	0	0	0	1	4	0	1	0	0
61	1	malatya	DM, HT, ürolitiasis, nefrektomi	36	1	10	0	10	0	0	0	0	0	0	0	0	1	0	0	0	0	0	1	0	0		0	0	0	1	1	0	0	0	1	5	0	0	1	1
80	1	malatya	DM, HT	3	0						0	0	1	1	0	0	0	0	0	0	0	0	0	0	0		0	0	0	0	0	0	0	0	0	2	0	0	0	0
41	1	hekimhan malatya	glomerulonephritis	60	1	30	0	30	0	0	0	1	0	0	0	0	0	0	0	1	0	0	1	0	0		0	0	0	1	1	0	0	0	0	5	0	0	1	0
32	1	malatya	membranous glomerulonephritis	6	0				0	0	0	0	1	0	1	0	0	0	0	0	0	0	1	1	0		0	0	0	0	0	0	0	0	0	4	0	0	0	0
58	1	malatya	amiloidosis, Tbc?	10	1	7	0	7	0	0	0	0	0	0	1	0	0	0	0	0	0	0	0	1	0		0	0	0	0	0	0	0	0	0	2	0	0	0	1
60	1	hekimhan malatya	unknown	60	2		8	8.7	0	0	0	0	1	1	0	0	0	0	0	1	0	0	1	0	0		0	0	0	0	0	0	0	0	0	4	0	1	1	0
53	1	yazıhan malatya	Gut, HT?	5.5	2		4	4.5	1	0	1	0	0	0	0	0	1	0	0	0	0	0	0	0	1	2 ayda 6-8 kg	0	0	0	0	0	0	0	0	0	3	0	1	0	0
69	1	kahramanmaraş	unknown	6	0						0	0	1	1	1	1	1	1	0	1	0	0	1	0	1	6 ayda 10 kg	0	0	0	1	1	1	0	1	0	7	0	1	1	1
56	1	malatya	mesane ca, postrenal	12	1	0.25	0	0.25	0	0	0	0	0	0	1	0	0	0	0	0	0	0	0	0	1	1 yılda 23 kg	0	0	0	0	0	0	0	0	0	2	0	0	0	0
34	0	malatya	unknown	30	2	0	18	18	0	0	1	0	0	0	0	1	1	0	0	1	1	1	1	0	0		0	0	0	0	0	0	0	0	0	5	0	1	0	0
26	0	akçadağ malatya	unknown	18	2		18	18	0	0	0	1	0	0	1	0	0	0	0	1	0	0	1	0	0		0	0	0	0	0	0	0	0	0	4	0	0	0	0
21	1	malatya	thin membrane disease	168	1	6		24	0	0	1	1	1	1	0	0	0	0	0	1	1	1	1	0	0		0	0	0	0	0	0	0	0	0	6	0	1	0	0
42	0	malatya	unknown	270	3			216	0	0	1	0	0	0	0	0	0	0	0	1	1	1	1	0	0		0	0	0	0	0	0	0	0	0	5	0	1	0	0
56	0	sivas	necrotizan glomerulonephritis	12	0				0	0	1	0	1	0	0	0	0	0	0	0	0	0	1	1	0		0	0	0	0	0	1	0	0	0	5	0	1	0	1
43	0	malatya	SLE	84	1	24		48	0	0	0	0	0	0	0	0	1	0	0	1	0	0	0	1	0		0	0	0	0	0	0	0	0	0	3	0	0	0	0
67	0	akçadağ malatya	DM	12	0				0		1	1	1	1	1	0	1	1	0	1	1	0	1	1	0		0	0	0	1	1	1	0	1	0	8	1	1	1	1
69	0	sivas	HT	96	2		18	90	0	0	1	1	0	0	1	0	1	0	0	0	1	1	0	0	0		0	1	0	1	1	1	0	1	0	7	0	1	0	1
26	0	hekimhan malatya	unknown	3	0				0	0	1	1	1	0	0	0	1	0	0	0	0	0	0	0	0		0	0	0	0	0	0	0	0	0	4	0	1	0	0
62	0	malatya	DM, HT	96	2		72	72.1	0	0	1	1	1	1	1	0	0	0	0	0	0	0	0	0	0		0	0	0	0	0	0	0	0	0	5	0	1	0	0
74	0	hekimhan malatya	unknown	48	1	36	0	36	0	0	0	0	0	0	1	0	0	0	0	1	0	0	1	1	0		0	0	0	0	0	0	0	0	0	4	0	1	0	0
70	1	yeşilyurt malatya	unknown	6	0						0	0	1	1	1	0	1	0	0	0	0	0	0	0	0		0	0	0	0	0	0	0	0	0	4	0	0	0	0
55	0	malatya	polycystic kidney disease	72	2		20	21	0	0	0	1	0	0	0	0	1	0	0	1	1	0	1	1	0		0	0	0	1	1	1	0	0	0	6	0	1	1	1
31	1	doğanşehir, malatya	membranoproliferatif glomerulonephritis	3	0				0	0	0	0	0	0	0	0	0	0	0	0	0	0	0	0	0		0	0	0	0	0	0	0	0	0	0	0	0	0	0
60	0	malatya	HT	72	1	5	0	5	0	0	1	0	0	0	0	0	1	0	0	1	0	0	1	0	0		0	0	0	0	0	0	0	0	0	4	0	1	0	0
70	1	yazıhan malatya	urolithiasis	72	1	6	0	6	0	1	1	0	1	1	1	0	0	0	0	0	0	0	0	0	1	6 ayda 15 kg	0	0	0	0	0	0	0	0	1	5	0	1	0	0
53	1	adıyaman	DM	12	0						0	0	1	0	0	0	1	0	0	0	0	0	1	0	0		0	0	0	0	0	0	0	0	0	3	0	0	1	0
65	1	pütürge, malatya	polycystic kidney disease, ht	120	2	0	24	24	0	0	1	0	0	0	0	0	0	0	0	0	1	1	0	0	0		0	0	0	0	0	0	0	0	0	3	0	1	0	0
69	1	malatya	unknown	96	0				0	0	0	0	1	1	0	0	1	1	0	0	1	0	0	0	1	1 yılda 10 kg	0	0	0	0	0	0	0	0	0	5	0	1	0	0
34	1	malatya	urolithiasis?	78	2		42	43	0	0	1	0	1	1	1	0	1	0	0	1	1	1	1	1	0		0	0	0	0	1	0	0	0	1	7	0	1	1	1
69	1	kahramanmaraş	multiple myeloma	12	0				0	0	1	1	1	1	1	0	1	0	0	0	1	1	0	0	1	6 ayda 5-6 kg	0	0	0	0	0	0	0	0	0	6	0	1	0	0
63	1	malatya	HT	6	0				0	0	0	0	0	0	0	0	0	0	0	0	1	0	0	0	0		0	0	0	0	0	0	0	0	0	1	0	0	0	0
38	1	malatya	HT	156	2	0	24	24	0	0	0	0	0	0	0	0	0	0	0	0	0	0	1	1	0		0	0	0	1	1	1	0	0	0	5	0	1	0	1
33	0	bingöl	DM	36	1	36	0	36	0	0	1	1	1	1	1	1	1	1	0	1	0	1	1	0	0		0	0	0	0	1	0	0	0	0	7	0	0	1	0
44	1	bingöl	focal segmental glomerulosclerosis	36	2	0	13	13	0	0	0	0	0	0	0	0	1	0	0	1	0	0	1	0	0		1	1	0	0	0	0	0	0	0	5	0	1	0	1
51	1	malatya	HT, PKBH	78	2	0	18	18	0	0	1	1	1	1	0	1	1	0	0	0	1	1	1	1	0		0	0	0	0	0	1	0	0	0	7	0	1	1	1
65	1	pütürge, malatya	urolithiasis, BPH	5	1	4	0	4	0	0	0	0	1	1	1	0	0	0	0	0	0	0	0	0	1	6 ayda 7 kg	0	0	0	0	0	0	0	0	0	4	0	0	0	0
62	1	malatya	DM	18	0				0	0	0	0	0	0	0	0	1	0	0	0	0	0	0	0	0		0	0	0	0	0	0	0	0	0	1	0	0	0	0
56	1	pütürge, malatya	urolithiasis	18	0			8	0	0	1	1	0	0	0	0	0	0	0	1	0	0	1	0	0		0	0	0	0	0	0	0	0	0	4	1	0	0	0
30	0	doğanşehir, malatya	unknown	19	2		18	19	0	0	0	0	0	0	1	0	0	0	0	0	0	0	0	0	0		0	0	0	0	0	0	0	0	0	1	0	0	0	0
67	0	kahramanmaraş	HT, urolithiasis	48	0				0	0	1	0	1	0	1	0	0	0	0	1	0	0	1	0	0		0	0	0	0	0	0	0	0	1	5	0	1	0	0
48	0	kahramanmaraş	unknown	36	2		30	31.5	0	0	0	1	1	0	0	0	0	0	0	1	0	0	1	1	0		0	0	0	0	0	1	0	0	0	5	0	1	0	0
37	0	adıyaman	polycystic kidney disease	39	1	36	0	36	0	0	1	1	1	1	1	1	1	0	0	0	1	1	1	1	0		0	0	1	1	1	1	0	0	0	7	0	1	1	1
64	0	akçadağ malatya	HT?	12	0				0	0	0	1	1	0	0	0	1	0	0	1	1	1	1	0	0		0	0	0	0	0	0	0	0	0	5	0	1	1	1
58	0	malatya	DM, KT, RA	72	0						1	0	1	1	0	0	1	0	0	1	0	0	1	0	0		0	0	0	0	0	0	0	0	0	5	0	1	1	0
44	0	kahramanmaraş	HT	108	2		102	102.7	0	0	1	0	0	0	1	0	0	0	0	0	1	1	0	0	0		0	0	0	0	0	0	0	0	0	4	0	1	0	0
19	0	adıyaman	unknown	144	2		84	144	0		1	1	1	1	1	1	1	1	1	1	1	1	1	1	1		0	0	0	0	1	0	0	0	0	8	0	1	1	0
49	0	malatya	DM	18	2	0	18	18	0	0	0	1	1	0	0	0	0	0	0	1	0	0	1	0	0		0	0	0	0	0	0	0	0	0	4	0	1	0	1
62	0	yazıhan malatya	DM	120	1	4		46	0	0	0	0	0	0	0	0	0	0	0	0	0	0	0	0	1		0	0	0	0	0	0	0	0	0	1	0	0	0	0
57	0	akçadağ malatya	unknown	84	1	84	0	84	0	0	0	0	1	1	0	0	0	0	0	0	0	0	1	0	0		1	1	1	0	0	1	0	0	0	5	0	1	0	0
22	1	elazığ	unknown	180	1	180		181			0	1	1	1	0	0	1	1	1	1	1	1	1	0	0		0	0	0	0	0	0	0	0	0	7	0	1	0	0
53	1	malatya	HT	54	2		54	56	0	0	0	0	0	0	0	0	1	0	0	1	0	0	1	1	0		1	1	0	0	0	1	0	0	0	5	0	1	0	1
32	1	malatya	unknown	120	1	90	0	90	0	1	0	0	0	0	0	0	0	0	0	0	0	0	0	0	0		1	0	0	0	0	0	0	0	1	2	0	0	0	0
23	1	yeşilyurt malatya	FMF, amiloidosis	156	1	14	0	14	0	0	1	1	1	1	1	0	0	1	1	1	1	1	1	0	0		1	1	0	1	1	1	0	1	0	8	0	1	0	1
34	1	hekimhan malatya	HT	24	3			11	0	0	1	0	1	1	0	1	1	0	0	0	0	0	1	0	0		0	0	0	1	0	0	0	1	0	6	0	0	1	0
18	0	malatya	VUR?	84	1	4		22	0	0	0	0	0	0	0	0	0	0	0	0	0	0	0	0	0		0	0	0	0	0	0	0	0	1	1	0	0	0	0
57	0	elazığ	DM	24	1	18	0	18	0	0	1	1	1	1	1	1	0	0	0	0	1	0	1	1	1		1	1	0	0	1	0	0	0	0	7	0	0	1	0
72	0	elazığ	DM, urolithiasis?	11	1	7	0	7	0	0	0	0	0	0	0	0	0	0	0	0	0	0	0	0	0		0	0	0	0	0	0	0	0	0	0	0	0	0	0
43	0	darende malatya	HT?, GN?	180	2		72	72.5	0	0	0	0	0	0	0	0	0	0	0	1	0	0	0	0	0		0	0	0	0	0	0	0	0	0	1	0	0	0	0
50	0	malatya	DM?, urolithiasis?	144	0				0	0	0	0	0	0	0	0	0	0	0	0	0	0	0	0	0		0	0	0	0	0	0	0	0	0	0	0	0	0	0
20	0	hekimhan malatya	HT?	180	1	156	0	156	0	0	0	0	0	0	0	0	0	0	0	0	0	0	0	0	0		0	0	0	0	0	0	0	0	0	0	0	0	0	0
75	1	malatya	DM HT	48	1	24	0	24	0	0	0	0	0	0	0	0	0	0	0	0	0	0	0	0	0		0	0	0	0	0	0	0	0	0	0	0	0	0	0
29	1	sivas	DM	36	1	1	0	1	0	0	0	0	1	0	0	0	0	0	0	0	0	0	0	1	0		0	0	0	0	0	0	0	0	0	2	0	0	0	0
54	0	malatya	polycystic kidney disease	60	2		12	12.1	0	0	0	1	1	1	1	0	1	0	0	1	0	0	1	0	0		0	0	0	1	1	0	0	0	0	6	0	1	1	1
45	0	akçadağ malatya	DM	36	2		11	12.5	0	0	1	1	1	1	1	0	1	1	1	1	1	1	1	1	0		0	0	0	0	0	0	0	0	0	7	0	1	1	0
58	0	malatya	DM, HT	36	2	0	12	12	0	0	1	1	1	1	1	0	0	0	0	1	0	0	1	1	0		0	0	0	0	0	0	0	0	0	6	0	1	0	0
21	0	kahramanmaraş	secondary amiloidosis	12	1	0.1	0	0.1	0	0	1	0	1	1	1	1	0	0	0	0	1	1	0	0	0		0	0	0	0	0	0	0	0	0	5	0	1	0	0
53	0	malatya	DM	36	1	12	0	12	0	0	1	1	1	1	1	0	0	0	0	1	1	0	1	0	0		0	0	0	0	0	0	0	0	0	6	0	1	0	0
65	0	elazığ	HT, contrast?	120	2		72	120	0	1	1	0	1	1	1	0	0	0	0	0	1	1	0	0	0		0	1	0	1	1	0	0	0	1	6	0	1	0	0
48	0	adıyaman	unknown	180	0						0	0	0	0	0	0	0	0	0	0	0	0	0	0	0		0	0	0	0	1	0	0	0	0	1	0	0	0	1
44	0	elazığ	unknown	54	0				1	0	0	0	0	0	0	0	0	0	0	0	1	1	1	0	0		0	0	0	0	0	1	0	0	1	5	0	1	0	0
63	0	doğanşehir, malatya	unknown	12	1	12		13	0	1	0	0	1	1	1	0	0	1	0	1	0	0	1	1	0		1	1	1	0	0	0	0	0	0	7	0	1	0	0
48	1	akçadağ malatya	HT	12	1	12	0	12	0	0	1	1	1	0	0	0	1	0	0	0	0	0	1	0	0		0	0	0	0	0	0	0	0	0	5	0	1	0	0
37	0	yazıhan malatya	HT?	13	2	0	8	8	0	0	0	0	0	0	0	0	0	0	0	0	0	0	0	0	0		0	0	0	0	0	0	0	0	0	0	0	0	0	0
45	1	malatya	unknown	14	1	14	0	14	0	0	0	1	0	0	0	1	0	0	0	0	0	0	0	0	0		0	0	0	0	0	0	0	0	0	2	0	0	0	0
62	0	battalgazi malatya	DM, HT	48	0						1	0	1	1	0	0	1	0	0	0	0	0	1	0	0		0	0	0	0	0	0	0	0	0	5	0	1	0	0
68	0	adıyaman	HT	24	1	24	0	24	0	0	1	0	1	1	1	0	0	0	0	0	0	1	1	0	0		0	0	0	0	0	0	0	0	0	5	0	0	0	0
60	0	malatya	DM	48	1	48		50	0	0	0	0	0	0	0	0	0	0	0	0	0	0	0	0	0		0	0	0	0	0	0	0	0	0	0	0	0	0	0
51	0	darende malatya	DM, HT,urolithiasis	72	0				0	0	1	0	1	1	0	0	1	0	0	1	1	1	1	0	1	1 ayda 10 kg	0	0	0	0	0	1	0	0	0	6	0	1	0	0
22	0	malatya	norogenic mesane	48	0						1	0	0	0	0	0	1	0	0	0	0	0	0	0	0		0	0	0	0	0	0	0	0	0	2	0	1	0	0
37	0	doğanşehir, malatya	unknown	42	1	36	0	36	0	0	0	0	0	0	0	0	0	0	0	0	0	0	0	0	0		0	0	0	0	0	0	0	0	0	0	0	0	0	0
58	0	hekimhan malatya	polycystic kidney disease	96	2	0	6	6	0	0	0	0	0	0	1	0	0	0	0	0	1	0	0	0	0		0	0	0	0	0	0	0	0	0	2	0	0	0	0
21	0	diyarbakır	focal segmental glomerulosclerosis	9	0				0	0	0	0	0	0	0	0	0	0	0	0	0	0	0	0	0		0	0	0	0	0	0	0	0	0	0	0	0	0	0
61	0	yeşilyurt malatya	DM, HT, one kidney	36	2		12	36	0	0	0	0	0	0	1	0	0	0	0	0	0	0	1	1	0		0	0	0	0	0	0	0	0	0	3	0	1	0	0
36	1	malatya	unknown	90	2	0	72	72	0	0	1	1	1	1	0	0	1	0	0	1	1	1	1	0	0		0	0	0	0	0	0	0	0	0	6	0	1	0	0
63	1	adıyaman	unknown	3	2	0	3	3	0	0	0	1	0	0	0	0	0	0	0	0	0	0	0	0	0		0	0	0	0	0	0	0	0	0	1	0	0	0	0
51	1	malatya	unknown	24	0						0	0	1	1	1	0	0	0	0	0	0	0	0	1	0		0	0	0	0	0	0	0	0	0	4	0	0	0	0
59	1	malatya	DM	12	1	12	0	12	0	0	0	1	1	0	0	0	0	0	0	0	0	0	0	1	0		0	0	0	0	0	0	0	0	0	3	0	0	0	0
66	1	malatya	unknown	2	1	1	0	1	0	0	1	0	0	0	0	0	0	0	0	0	0	0	0	0	1	2 ayda 8 kg	0	0	0	0	0	0	0	0	0	2	0	1	0	0
37	1	malatya	cresenting glomerulonephritis	18	1	10	0	10	0	0	0	0	0	1	1	0	0	0	0	1	0	0	1	0	0		0	0	0	0	0	0	0	0	0	4	0	1	0	0
23	1	malatya	atrofik böbrek	24	2		12	12.7	0	0	1	1	0	0	0	0	1	1	1	1	1	1	1	0	0		0	0	0	1	1	1	0	0	0	7	0	1	0	1
50	1	elazığ	mesane ca	30	1	0.7	0	0.7	0	0	1	1	0	0	1	0	0	0	0	0	0	0	1	0	1	6 ayda 10 kg	0	0	0	0	0	0	0	0	0	5	0	1	0	0
47	0	adıyaman	HT	90	1	84	0	84	0	1	1	0	1	1	1	0	0	0	0	1	1	1	1	0	1	4 ayda 6 kg	0	0	0	1	1	1	1	1	0	7	0	1	0	1
36	0	malatya	HT ?	7	0						0	0	0	0	1	0	0	0	0	0	0	0	0	0	0		0	0	0	0	0	0	0	0	0	1	0	0	0	0
44	1	elazığ	unknown	22	1	22	0	22	0	0	0	1	0	0	0	0	0	0	0	0	0	0	0	0	0		0	0	0	0	0	0	0	0	0	1	0	1	0	0
55	1	malatya	DM, KKY	30	0				0	0	1	1	1	1	0	0	0	0	0	1	1	1	1	1	0		0	0	0	0	0	1	0	0	0	6	0	1	0	1
45	1	darende malatya	DM HT	72	1	8	0	8	0	0	1	1	0	0	0	0	0	1	0	1	1	1	1	0	0		0	0	0	0	0	0	0	0	0	6	0	1	0	0
47	1	pütürge, malatya	nephrolithiasis	48	2		24	25	0	0	0	0	0	0	0	0	0	0	0	0	0	0	0	1	0		0	0	0	0	0	0	0	0	0	1	0	0	0	0
25	0	ağrı	unknown	24	2		24	25	0	0	0	0	0	0	0	0	0	0	0	0	0	0	0	0	0		0	0	0	0	0	0	0	0	0	0	0	0	0	0
56	0	yeşilyurt malatya	DM	6	1	0.5	0	0.5	1	0	1	0	1	1	1	0	0	0	0	0	1	1	1	1	0		1	0	0	0	0	0	0	0	1	6	0	1	0	0
64	0	malatya	DM, HT	6	0						0	0	0	0	0	0	0	0	0	0	0	0	0	0	0		0	0	0	0	0	0	0	0	0	0	0	0	0	0
43	0	elazığ	SLE	3	0				0	0	0	0	1	1	1	1	0	0	0	1	0	0	1	1	1	2 ayda 6-7 kg	0	0	0	0	1	0	0	0	0	6	0	0	0	1
53	1	arguvan malatya	HT	120	3			16	0	0	1	0	0	0	1	0	0	0	0	0	0	0	1	0	0		0	0	0	0	0	0	0	0	0	3	0	1	0	0
50	1	malatya	polycystic kidney disease, urolithiasis	3	0				0	0	1	0	1	0	1	0	1	0	0	1	1	1	1	0	0		0	0	0	0	0	1	0	0	0	6	0	1	0	0
29	1	malatya	unknown	108	3			12			1	1	1	0	1	1	1	0	0	1	1	1	1	0	0		0	0	0	0	0	0	0	1	0	7	0	1	1	0
76	1	malatya	HT	12	0						0	0	0	0	0	0	0	0	0	0	0	0	0	0	1		0	0	0	0	0	0	0	0	0	1	0	0	0	0
64	1	malatya	glomerulonephritis	120	2		60	61	0	0	1	0	0	0	0	0	0	0	0	0	0	0	0	0	0		0	0	0	0	0	0	0	0	0	1	0	1	0	0
70	1	malatya	DM	12	0				0	0	0	0	0	0	0	0	0	0	0	1	0	0	1	0	0		0	0	0	0	0	0	0	0	0	2	0	1	0	0
47	1	malatya	DM, HT, urolithiasis	24	1	4	0	4	0	0	0	1	0	0	0	0	0	0	1	0	0	0	0	0	0		0	0	0	0	0	0	0	0	0	3	0	0	0	0
39	0	malatya	unknown	36	0						1	0	1	0	1	0	0	0	0	0	0	0	1	0	0		0	0	0	0	0	0	0	0	1	5	0	1	0	0
37	0	malatya	HT? RAS?	10	0				0	0	0	1	1	0	1	1	0	0	0	0	0	0	0	0	1		0	0	0	0	0	0	0	0	1	5	0	0	1	1
27	0	adıyaman	SLE	144	0			0.1			1	0	0	0	0	0	0	0	0	0	1	1	0	0	0		1	0	0	0	0	0	0	0	0	4	0	1	0	0
46	0	arapgir malatya	unknown	12	0						1	1	1	1	0	0	0	0	0	1	0	1	1	1	0		0	0	0	1	0	1	0	0	0	6	0	1	1	1
42	0	darende malatya	DM	96	2		96	98	0	0	1	0	0	0	0	1	0	0	0	1	0	0	0	0	0		0	0	0	0	0	0	0	0	0	3	0	1	0	0
68	0	yazıhan malatya	DM, HT	5	1	5	0	5	0	0	0	0	0	0	1	0	1	0	0	0	0	0	0	0	0		0	0	0	0	0	0	0	0	0	2	0	1	0	0
43	0	arguvan malatya	SLE	108	2	0	24	24	0	0	1	1	1	0	1	0	0	0	0	1	1	1	1	1	0		0	0	0	0	0	0	0	0	0	6	0	1	0	0
49	0	adıyaman	unknown	30	0				0	0	0	0	1	1	1	0	0	0	0	0	0	0	0	0	0		0	1	1	0	0	0	0	0	0	5	0	0	0	0
51	1	arguvan malatya	HT	12	1	6	0	6	0	0	1	0	0	0	1	0	0	0	0	0	0	0	1	0	1	1 yılda 18 kg	1	0	0	0	0	0	0	0	0	5	0	1	0	0
43	0	malatya	SLE, RPGN	5	2		3	5	0	0	0	1	1	1	1	0	0	0	0	0	0	0	0	1	1	6 ayda 12 kg	0	0	0	0	0	0	0	0	0	5	0	0	0	1
37	1	malatya	unknown	84	2	0	84	84	0	0	1	0	1	1	0	0	0	0	0	0	1	1	0	0	0		0	0	0	0	0	0	0	0	0	5	0	1	0	1
59	1	malatya	DM	18	1	2	0	2			0	0	1	0	0	0	1	0	0	0	0	0	0	1	0		0	0	0	0	0	0	0	0	0	3	0	0	0	0
61	1	adıyaman	HT	84	1	84	0	84	0	0	1	1	0	0	1	0	1	1	0	0	0	0	0	0	0		0	1	0	0	0	0	0	0	0	5	0	1	1	0
70	1	malatya	unknown	14	0						1	0	0	0	0	0	0	0	0	0	0	0	0	1	0		0	0	0	0	0	0	0	0	0	2	0	1	0	0
54	1	malatya	HT	24	0						0	0	1	1	0	0	0	0	0	1	0	0	1	0	0		0	0	0	0	0	0	0	0	0	4	0	1	0	0
29	0	malatya	HT, drug related?	24	0						1	1	1	1	1	0	0	0	0	0	0	0	1	0	1	6 ayda 5 kg	1	0	0	0	0	0	0	0	0	6	0	1	1	0
50	0	akçadağ malatya	DM	12	0				0	0	0	1	1	1	0	0	1	1	1	1	1	0	1	0	0		1	1	0	0	0	0	0	0	0	7	1	1	1	0
59	1	adıyaman	DM	72	1	72	0	72	0	0	1	0	1	1	0	0	1	0	0	0	1	1	1	0	0		0	0	0	0	0	0	0	0	0	5	0	1	0	0
78	1	malatya	unknown	84	1	84	0	84	0	0	0	0	0	0	0	0	0	1	0	0	1	1	1	0	0		0	0	0	0	0	0	0	0	0	5	0	1	0	0
80	1	akçadağ malatya	glomerulonephritis	3	0				0	0	0	1	1	0	1	1	0	0	0	0	1	1	1	0	1	2 ayda 10 kg	0	0	0	0	0	0	0	0	0	6	0	1	1	0
36	1	denizli	siolan nefrit	72	0				0	0	1	1	0	0	0	0	0	1	1	1	0	0	1	0	0		0	0	0	0	0	0	0	0	0	5	0	1	1	0
57	0	malatya	urolithiasis, dm, ht	18	1	18	0	18	0	0	1	0	0	0	0	0	0	0	0	0	0	0	0	0	0		0	0	0	0	0	0	0	0	0	1	0	1	0	0
28	1	hekimhan malatya	DM	18	0						1	0	1	1	0	1	1	0	0	0	1	0	0	0	0		0	0	0	0	0	0	0	0	0	5	0	1	0	0
63	0	akçadağ malatya	DM HT	48	0						0	0	0	0	0	0	0	0	0	1	0	0	1	0	0		0	0	0	0	0	0	0	0	0	2	0	0	0	0
27	1	adıyaman	urolithiasis	18	2		14	14	0	0	0	1	1	1	0	0	0	0	0	0	0	0	1	0	0		0	0	0	0	0	0	0	0	0	4	0	1	0	0
83	1	malatya	HT?, BPH?	6	0					0	0	0	0	0	0	0	0	0	0	0	0	0	0	1	0		0	0	0	0	0	0	0	0	0	1	0	0	0	0
27	1	darende malatya	unknown	18	0						0	0	0	0	0	0	0	0	0	0	0	0	0	0	0		0	0	0	0	0	0	0	0	0	0	0	0	0	0
79	1	arguvan malatya	postrenal BPH	6	0						0	0	1	1	1	0	0	0	0	0	0	0	0	0	1	1 ayda 10 kg	0	0	0	0	0	0	0	0	0	4	0	0	0	0
60	1	malatya	DM	36	0				0	0	0	0	0	0	0	0	1	0	0	1	0	0	1	0	0		0	0	0	0	0	0	0	0	0	3	0	1	0	0
65	1	malatya	DM HT	24	1	0.3	0	0.3	0	0	0	0	1	1	0	0	1	0	0	1	0	0	1	0	1		0	1	0	0	0	0	0	0	0	5	0	0	1	0
74	1	malatya	unknown	3	0						1	1	0	0	1	0	1	1	0	1	0	0	1	0	1	6 ayda 15 kg	0	0	0	0	0	0	0	0	0	6	0	1	0	0
65	0	yeşilyurt malatya	HT?	48	0				0	0	1	0	1	0	1	0	0	0	0	0	1	1	0	0	0		0	0	0	1	1	1	0	0	0	6	0	1	0	1
73	1	hekimhan malatya	polycystic kidney disease; HT	12	0						0	0	0	0	0	0	0	0	0	0	0	0	0	0	0		0	1	0	0	0	0	0	0	0	1	0	0	0	0
62	1	doğanşehir, malatya	DM	3	0						0	0	0	0	1	0	0	0	0	1	0	0	0	0	0		0	0	0	0	0	0	0	0	0	2	0	1	0	0
50	1	hekimhan malatya	unknown	72	2	0	72	72	0	0	0	0	0	0	0	0	0	0	0	0	0	0	0	0	0		0	0	0	0	0	0	0	0	0	0	0	0	0	0
49	1	malatya	unknown	132	3			12	0	0	1	0	0	0	0	0	0	0	0	0	0	1	1	0	0		0	0	0	1	1	1	0	1	0	5	0	1	0	1
50	1	adıyaman	DM	48	2	0	8	8	0	0	0	0	0	0	1	0	1	0	0	1	0	0	1	0	0		0	0	0	0	0	0	0	0	0	4	0	1	0	0
41	1	malatya	unknown	96	1	72	0	72	0	0	1	0	0	0	0	1	0	0	0	1	0	0	1	0	0		1	1	0	0	0	0	0	0	0	5	1	0	0	0
52	0	tokat	DM	36	2		24	25.5	0	0	0	0	1	1	0	0	0	0	0	0	0	0	0	1	0		1	0	0	0	0	0	0	0	0	4	0	0	0	0
32	1	kahramanmaraş	glomerulonephritis	156	3			48	0	0	0	0	0	0	0	0	0	0	0	0	1	1	1	0	0		1	0	0	0	0	0	0	0	0	4	0	1	0	0
46	0	hekimhan malatya	HT?	42	1	18	0	18	0	0	1	0	1	1	0	1	1	0	0	1	0	0	1	1	0		0	0	0	0	0	0	0	0	0	6	0	1	1	0
50	0	adıyaman	unknown	72	2		60	60	0	0	1	1	1	1	1	0	0	0	0	1	1	1	1	0	0		0	0	0	1	1	0	0	0	1	7	0	1	0	0
64	1	adıyaman	HT	12	1	5	0	5	0	0	1	0	1	1	1	0	0	0	0	0	0	0	0	0	0		0	0	0	0	0	0	0	0	0	4	0	1	0	0
24	0	malatya	sturge weber disease, polycystic kidney disease	30	2	0	10	10	0	0	0	1	1	1	0	0	0	0	0	0	0	0	0	0	0			0	0	0	0	0	0	0	0	3	0	0	0	0
30	1	adıyaman		204	1	48	0	48	0	0	1	1	1	0	0	0	0	0	0	0	0	0	1	0	0		0	0	0	0	0	0	0	0	0	4	0	1	0	1
64	1	malatya	DM, urolithiasis	12	0						0	0	0	0	1	0	0	0	0	0	0	0	0	0	0		0	0	0	0	0	0	0	0	0	1	0	0	0	1
85	1	adıyaman	mesane ca, nefrektomi	6	0				0	0	1	0	0	0	1	0	0	0	0	0	0	0	0	0	1	1 yılda 15-20 kg	0	0	0	0	0	0	0	0	0	3	0	1	0	0
70	1	akçadağ malatya	unknown	96	2		10	94	0	0	0	1	0	0	0	0	0	0	0	0	0	0	1	0	0		0	0	0	0	0	0	0	0	0	2	0	0	0	0
30	1	malatya	RPGN, cresenting, skleroz GN	14	2	0	12	12	0	0	0	0	0	0	0	0	0	0	0	1	0	0	1	0	0		0	0	0	0	1	0	0	0	0	3	0	1	0	0
31	1	malatya	unknown	96	1	96	0	96	0	0	0	0	0	0	0	0	0	0	0	0	0	0	1	0	0		0	0	0	0	0	0	0	0	0	1	0	0	0	0
55	1	adıyaman	DM	12	1	1.5	0	1.5	0	0	0	0	0	0	0	0	1	0	0	0	0	0	0	1	0		0	0	0	0	0	0	0	0	0	2	0	0	0	0
40	1	hekimhan malatya	unknown	39	1	36	0	36	0	0	1	1	0	0	0	0	0	0	0	0	0	0	1	0	0		0	0	0	1	1	0	0	0	0	5	0	1	0	0
40	1	bingöl	HT	216	0						0	1	1	1	1	0	0	0	0	0	1	1	0	1	0		0	0	0	0	0	0	0	0	1	6	0	1	0	0
67	1	malatya	polycystic kidney disease	72	0				0	0	0	0	0	0	0	0	0	0	0	0	0	0	0	1	0		0	0	0	0	0	0	0	0	0	1	0	1	0	0
42	1	doğanşehir, malatya	unknown	4	0						1	0	1	0	1	0	1	0	0	1	0	1	1	1	0		0	0	0	1	0	1	0	1	0	7	0	1	1	1
56	1	malatya	DM	84	1	78	0	78	1	0	0	0	0	0	0	0	0	1	0	0	0	0	0	1	0		1	1	0	0	0	0	0	0	1	5	0	1	0	0
59	1		DM	24	2	0	12	12	0	0	1	1	1	1	0	0	1	0	0	1	1	1	1	1	0		0	0	0	0	0	0	0	0	0	6	0	1	0	0
37	1	adıyaman	unknown	42	2		18	18.7	0	0	1	0	0	0	0	0	1	0	0	1	1	1	1	0	0		0	0	0	0	0	1	0	0	0	5	0	1	0	1
59	1	sivas	urolithiasis?	60	2	0	60	60			1	1	0	0	0	0	0	0	0	1	0	0	1	1	0		0	0	0	1	1	0	0	0	0	5	0	1	0	1
56	1	malatya	unknown	96	2	0	25	25	0	0	1	0	1	1	1	0	1	0	0	1	1	1	1	1	0		1	1	0	0	0	1	0	0	1	7	1	1	0	1
64	1	bingöl	DM, HT, BPH?	42	0			1	0	0	0	0	0	0	0	0	0	0	0	0	0	0	0	1	0		0	0	0	0	0	0	0	0	1	2	0	0	0	0
49	1	malatya	urolithiasis,one kidney, NSAI drug, HT	48	0						1	0	1	0	0	0	0	0	0	0	1	1	1	0	0		0	0	0	0	0	0	0	0	0	5	0	1	0	0
60	0	akçadağ malatya	DM?	3	0				0	0	1	0	1	1	1	0	1	0	0	0	1	1	0	1	0		0	0	0	0	0	0	0	0	0	6	0	1	0	0
29	0	malatya	HT	72	2		72	73	0	0	1	0	0	0	0	0	0	0	0	0	0	0	1	0	0		0	0	0	0	0	0	0	0	0	2	0	1	0	0
30	0	malatya	VUR	96	2		60	61	0	0	1	0	1	1	1	0	1	0	0	0	1	1	1	0	0		0	0	0	0	0	0	0	0	0	6	0	1	0	0
42	1	malatya	HT	60	2		24	25	0	0	0	0	0	0	0	0	0	0	0	1	0	0	1	0	0		1	1	0	0	0	0	0	0	0	4	0	1	0	0
47	0	adıyaman	unknown	60	2	0	24	24	0	0	0	0	0	0	0	0	0	0	0	0	0	0	0	0	0		0	0	0	0	0	0	0	0	0	0	0	0	0	0
56	0	adıyaman	HT	72	2	0	72	72	0	0	0	0	0	0	1	0	0	0	0	0	0	0	0	1	0		0	0	0	0	0	0	0	0	0	2	0	0	0	0
44	1	doğanşehir, malatya	DM	12	2	0	9	9	0	0	0	0	0	0	0	0	1	0	0	1	0	0	1	0	0		0	0	0	0	0	0	0	0	0	3	0	0	1	0
60	1	malatya	DM HT	24	0				0	0	0	0	1	1	0	0	0	0	0	1	1	1	1	1	0		0	0	0	0	0	0	0	0	0	5	0	1	0	0
24	1	malatya	unknown	68	1	66	0	66	0	0	1	0	1	0	0	0	0	0	0	0	0	1	0	0	0		0	0	0	1	0	1	0	0	0	5	0	1	0	0
70	1	malatya	HT	36	1	2	0	2	0	0	0	0	0	0	0	0	0	0	0	0	0	0	0	0	1		0	0	0	0	0	0	0	0	0	1	0	0	0	0
49	1	bingöl	DM	84	0				0	0	0	1	1	0	0	0	0	0	0	1	1	1	1	0	0		0	0	0	0	0	0	0	0	1	5	0	1	0	0
27	0	diyarbakır	HT	3	0						1	1	1	1	1	0	0	0	0	1	1	1	1	0	1	3 ayda 5 kg	0	0	0	0	0	0	0	0	0	7	0	1	0	0
51	1	adıyaman	HT?	12	1	12	0	12	0	0	1	1	1	0	1	0	0	0	0	1	1	1	1	1	0		0	0	0	0	0	0	0	0	0	6	0	1	0	1
41	1	hekimhan malatya	unknown	48	1	24	0	24	0	0	0	0	1	1	1	0	0	0	0	1	0	0	1	0	0		0	0	0	0	0	0	0	0	1	5	0	1	0	0
55	1	malatya	polycystic kidney disease	48	1	2	0	2	0	0	0	0	0	0	0	0	0	0	0	0	0	0	1	0	0		0	0	0	0	0	0	0	0	0	1	0	1	0	0
53	1	malatya	DM, HT	48	1	36	0	36	0	0	0	0	0	0	0	0	0	0	0	1	1	1	1	0	0		1	0	0	0	0	0	0	1	0	5	0	1	0	0
60	1	kahramanmaraş	HT	192	2	0	72	72	0	0	0	0	0	0	0	0	0	0	0	0	0	0	0	0	0		0	0	0	0	0	0	0	0	0	0	0	0	0	0
60	1	kahramanmaraş	DM	96	0						1	1	1	1	1	0	1	1	0	1	1	1	1	0	1	6 ayda 4-5 kg	0	0	0	0	0	0	0	0	0	7	0	1	0	1
53	0	doğanşehir, malatya	DM	12	2		3	3.25	0	0	1	1	1	1	1	0	1	0	0	0	1	1	0	0	1	3 ayda 7 kg	0	0	0	0	0	0	0	0	0	6	0	1	0	0
68	0	yeşilyurt malatya	HT	60	1	60	0	60	0	0	0	0	0	0	0	0	0	0	0	0	0	0	0	0	0		0	0	0	0	0	0	0	0	0	0	0	0	0	0
42	0	akçadağ malatya	pyelonephritis?	36	0						1	0	0	0	0	0	0	0	0	0	0	0	0	0	0		0	0	0	0	0	0	0	0	0	1	0	1	0	0
62	0	malatya	DM	2.5	2	0	1	1	0	0	0	0	0	0	0	0	0	0	0	0	1	0	0	1	0		0	0	0	1	1	0	0	0	0	4	0	0	0	1
40	0	tunceli	VUR?	132	1	72	0	72	0	0	0	0	0	0	0	0	0	0	0	0	0	0	0	0	0		0	0	0	0	0	0	0	0	0	0	0	0	0	0
57	1	yeşilyurt malatya	DM	18	1	8	0	8	1	0	1	0	1	1	1	0	0	1	1	1	1	1	1	1	0		0	0	0	1	1	0	0	0	0	7	0	1	0	0
43	1	adıyaman	glomerulonephritis?	24	2		24	24.5	1	0	0	0	0	0	0	0	1	0	0	0	0	0	0	0	0		0	0	0	0	0	1	0	0	1	3	0	0	0	0
55	0	malatya	DM HT	72	1	72	0	72	0	0	0	0	0	0	0	0	1	0	0	0	0	0	0	0	0		0	0	0	0	0	0	0	0	0	1	0	0	0	0
70	0	malatya	unknown	24	1	0.3	0	0.3	0	0	0	1	0	0	0	0	0	0	0	0	1	1	1	0	0		0	0	0	0	0	0	0	0	0	4	0	1	0	0
69	1	elazığ	HT, DM?, urolithiasis?	3	1	0.7	0	0.7	0	0	1	0	1	1	0	0	1	0	0	0	0	0	0	0	1	4 ayda 14 kg	1	1	0	1	0	0	0	0	0	6	0	1	0	0
42	0	malatya	unknown	10	0						1	0	0	0	1	0	0	0	0	0	1	1	0	0	0		0	0	0	0	0	0	0	0	0	4	0	1	0	0
66	1	malatya	unknown	3	0				0	0	0	0	1	0	0	1	0	0	0	0	0	0	0	0	0		0	0	0	0	0	0	0	0	0	2	0	0	0	1
25	0	malatya	unknown	48	2	0	11	11	0	0	0	0	1	1	0	0	0	0	0	0	0	0	0	0	0		0	0	0	0	0	0	0	0	1	3	0	1	0	0
32	1	van	urolithiasis	228	3			36	0	0	1	0	0	0	0	0	0	0	0	0	0	0	0	0	0		0	0	0	0	0	0	0	0	0	1	1	1	0	0
38	0	akçadağ malatya	DM	1	2	0	0.1	0.1	1	0	0	0	0	0	0	0	0	0	0	0	0	0	0	0	0		0	0	0	0	0	0	0	0	0	0	0	0	0	0
60	0	malatya	HT?	20	3			60	1	0	0	0	0	0	0	0	0	1	1	0	0	0	0	0	0		0	0	0	0	0	0	0	0	1	4	0	0	0	0
39	1	malatya	DM	24	1	12	0	12	0	0	0	0	0	0	0	1	1	0	0	0	0	0	0	0	0		0	0	0	0	0	0	0	0	0	2	0	0	0	0
69	1	malatya	one kidney	6	0				0	0	0	0	0	0	0	0	0	1	0	0	0	0	0	0	0		0	0	0	0	0	0	0	0	0	1	0	0	0	0
33	1	malatya	DM, norogenic mesane	42	1	30	0	30	0	0	0	0	0	0	0	0	0	0	0	0	0	0	0	0	0		0	0	0	0	0	0	0	0	0	0	0	0	0	0
75	1	kahramanmaraş	nephrolithiasis	30	0						1	0	1	1	0	0	1	0	0	0	1	1	0	0	0		0	0	0	0	0	0	0	0	0	5	0	1	0	0
67	1	akçadağ malatya	DM	24	1	24	0	24	1	0	1	1	1	1	1	0	0	0	0	1	1	1	1	0	0		0	0	0	0	0	0	0	0	1	6	1	1	0	0
17	1	bingöl	norogenic mesane, VUR	7	0						0	0	1	0	0	0	0	0	0	0	0	0	0	0	0		0	0	0	0	0	0	0	0	1	2	0	0	0	0
26	1	malatya	unknown	54	1	36		54	0	0	1	0	1	0	0	0	1	0	0	0	0	0	0	0	0		0	0	0	0	1	1	0	0	0	5	0	1	0	1
58	0	bingöl	HT	24	1	18	0	18	0	0	1	0	1	0	0	0	0	0	0	0	0	0	0	0	0		0	0	0	0	0	0	0	0	0	2	0	1	0	0
41	0	adıyaman	SLE	48	2		36	37	0	0	1	0	0	0	0	0	1	0	0	0	0	0	1	1	0		0	0	0	0	1	1	0	0	0	5	0	1	0	1
21	1	malatya	norogenic mesane	36	2		24	27	0	0	1	1	0	0	1	0	0	0	0	1	1	1	1	0	0		0	0	0	0	0	0	0	0	0	5	0	1	0	0
56	1	yeşilyurt malatya	polycystic kidney disease	300	2		60	84	0	0	0	1	0	0	1	0	0	0	0	0	0	0	1	0	0		1	1	0	0	1	0	0	0	0	5	0	0	0	1
58	1	elazığ	DM	24	1	7	0	7	0	0	0	0	0	0	0	1	1	0	0	0	0	0	1	0	0		0	0	0	0	0	0	0	0	0	3	0	0	1	0
72	1	arguvan malatya	DM	6	0						0	0	0	0	0	0	0	0	0	0	0	0	0	0	0		0	0	0	0	0	0	0	0	0	0	0	0	0	0
68	1	kahramanmaraş	BPH, postrenal	48	0				0	0	0	1	0	0	0	0	0	0	0	0	0	0	1	0	0		0	0	0	0	0	0	0	0	0	2	0	1	0	1
76	0	malatya	unknown	5	1	2	0	2	0	0	0	0	1	1	1	0	0	0	0	0	0	0	0	0	1	6 ayda 13 kg	0	0	0	0	0	0	0	0	0	4	0	0	0	0
65	0	hekimhan malatya	DM, HT	12	1	0.1	0	0.1	0	0	1	1	1	1	1	1	0	1	0	1	1	1	1	1	0		0	1	0	1	0	0	0	0	0	7	0	1	1	1
65	1	kahramanmaraş	DM	84	2	0	84	84	0	0	1	0	1	0	1	0	1	0	0	1	0	0	1	1	0		1	1	0	0	0	0	0	0	0	6	0	1	1	0
54	1	akçadağ malatya	DM	6	0						0	0	0	0	0	0	1	0	0	0	0	0	0	0	0		0	0	0	0	0	0	0	0	0	1	0	0	0	1
61	0	malatya	HT	86	1	96	0	96	0	0	1	1	0	0	1	0	1	0	0	1	1	0	1	0	0		0	0	0	1	1	1	0	0	0	6	0	1	0	1
67	1	doğanşehir, malatya	HT?	12	1	12	0	12			0	0	1	0	0	0	1	0	0	0	0	0	0	0	0		0	0	0	0	0	0	0	0	0	2	0	0	0	0
55	1	darende malatya	renal cell ca, polycystic kidney disease	12	0					0	1	0	0	0	1	0	0	0	0	1	0	0	1	1	0		0	0	0	0	0	1	0	0	0	5	0	1	0	1
56	1	doğanşehir, malatya	HT?, urolithiasis?	60	1	9	0	9	0	0	0	1	1	1	0	0	0	0	0	1	0	0	1	0	0		1	1	0	0	0	0	0	0	0	5	0	1	0	0
46	1	bingöl	HT	18	2		18	18.1	0	0	0	0	0	0	1	0	0	0	0	1	0	0	1	0	1	1 ayda 10 kg	0	0	0	0	0	0	0	0	0	4	0	1	0	0
47	1	muş	polycystic kidney disease	48	2	0	36	36	0	0	0	0	0	0	0	0	1	0	0	1	0	0	1	0	0		0	0	0	1	1	1	0	0	1	5	0	1	0	1
51	1	malatya	glomerulonephritis	396	1	336	0	336	0	1	0	0	0	0	0	0	0	0	0	0	0	0	0	0	0		0	0	0	0	0	0	0	0	1	1	0	0	0	0
23	1	akçadağ malatya	unknown	7	1	7	0	7	0	0	0	0	0	0	0	0	0	0	0	0	0	0	0	0	0		0	0	0	0	0	0	0	0	0	0	0	0	0	0
52	1	erzurum	DM	120	2		120	122	0	0	0	0	0	0	0	0	0	0	0	0	1	1	0	0	0		0	0	0	0	0	0	0	0	0	2	0	0	0	0
23	0	darende malatya	unknown	156	3			96			0	1	1	0	1	1	1	0	0	0	1	1	0	0	0		0	0	0	1	0	0	0	0	0	6	0	1	1	0
55	0	malatya	DM, HT?	27	1	3	0	3	0	0	1	0	1	0	0	0	1	1	1	0	1	1	1	0	0		0	0	0	1	1	1	0	0	0	7	0	1	1	0
42	0	malatya	HT	2	1	2	0	2	0	0	1	0	0	0	0	0	0	0	0	0	1	1	0	1	0		1	1	0	1	0	1	0	0	0	6	0	1	0	0
51	0	malatya	nephrolithiasis, HT	96	1	1		96	0	0	1	0	0	0	1	0	1	0	0	0	0	0	0	0	0		0	0	0	0	0	0	0	0	0	3	0	0	0	0
58	0	malatya	polycystic kidney disease	204	2		72	79	0	0	1	0	0	0	1	0	0	0	0	0	1	1	0	0	1	6 ayda 4 kg	1	0	0	0	0	0	0	0	0	5	0	1	0	0
36	0	malatya	HT	72	0				0	0	0	0	0	0	0	0	0	0	0	0	0	0	0	0	0		0	0	0	0	0	0	0	0	0	0	0	0	0	0
58	0	malatya	unknown	3	0				0	0	1	0	1	1	1	1	1	0	0	1	1	1	1	0	1		1	1	1	0	0	0	0	0	0	7	1	0	0	0
77	0	hekimhan malatya	unknown	60	0						0	1	0	0	1	1	0	0	0	0	0	0	0	0	1		0	0	0	0	0	0	0	0	0	4	0	0	0	0
49	0	elazığ	HT	192	2		156	192	0	1	0	0	0	0	1	0	1	0	0	0	0	0	0	0	0		0	0	0	0	0	0	0	0	0	2	0	0	0	0
33	1	malatya	amiloidosis, FMF	72	0				0	0	0	0	1	0	0	0	0	0	0	0	0	0	0	0	0		0	0	0	0	0	0	0	0	0	1	0	0	0	0
62	0	malatya	unknown	6	0				0	0	0	0	0	0	0	0	0	0	0	0	0	0	1	0	0		0	0	0	0	0	0	0	0	0	1	0	1	0	0
21	0	malatya	unknown	6	2	0	1	1	0	0	1	0	1	0	1	1	1	1	0	1	1	1	1	0	0		0	0	0	1	0	0	0	0	0	7	0	1	1	0
60	0	malatya	DM	24	0				0	0	1	1	0	0	0	0	1	0	0	1	0	0	1	1	0		0	0	0	0	0	0	0	0	0	5	0	1	1	0
73	1	diyarbakır	BPH, postrenal	24	0						0	0	0	0	0	0	0	0	0	0	0	0	0	0	0		0	0	0	0	0	0	0	0	0	0	0	0	0	0
73	0	adıyaman	DM, HT, urolithiasis?	120	1	72	0	72	0	0	1	1	1	1	1	0	0	0	0	1	0	0	1	1	0		0	0	0	0	0	0	0	0	0	6	0	1	0	0
45	1	adıyaman	nephrolithiasis	30	2	0	18	18	0	0	0	1	1	1	1	0	1	0	0	1	0	0	1	0	0		0	0	0	0	0	0	0	0	0	5	0	1	0	0
61	1	darende malatya	polycystic kidney disease	180	2		72	76	0	0	0	0	0	0	0	0	0	0	0	0	0	0	0	0	0		0	0	0	0	0	0	0	0	0	0	0	0	0	0
70	1	malatya	DM	4	0				0	0	0	0	1	1	1	0	1	0	0	1	1	1	1	1	1	2 ayda 5 kg	0	0	0	0	0	0	0	0	0	6	0	1	0	1
38	1	malatya	DM	24	2		24	26	0	0	1	1	1	1	1	1	0	0	0	1	1	1	1	0	0		0	0	0	0	0	0	0	0	0	6	0	1	0	0
30	0	malatya	nephrolithiasis	12	2	0	4	4	0	0	0	0	0	0	0	0	0	0	0	0	0	0	0	0	0		0	0	0	0	0	0	0	0	0	0	0	0	0	0
39	0	malatya	DM, HT, KKY	18	1	5	0	5	0	0	0	0	0	0	0	0	0	0	0	0	0	0	1	0	0		0	0	0	0	0	0	0	0	0	1	0	1	0	0
19	1	ankara	unknown	216	1	30	0	30	0	0	0	0	0	0	0	0	0	0	0	1	0	0	1	0	0		0	0	0	0	0	0	0	0	1	3	0	1	0	0
21	0	adıyaman	unknown	60	2	0	12	12	0	0	1	1	0	0	1	0	0	0	0	0	0	0	0	0	0		0	0	0	0	0	0	0	0	0	3	0	1	0	0
42	1	malatya	HT	72	1	60	0	60	0	0	1	0	1	0	0	0	1	0	0	1	1	1	1	0	0		0	0	0	0	0	0	0	0	0	5	0	1	0	0
47	1	malatya	HT	120	3			7	0	0	0	0	0	0	0	0	1	0	0	0	1	0	0	1	0		0	0	0	0	0	1	0	0	0	4	0	0	0	1
60	1	yazıhan malatya	FMF?	6	0				0	0	1	1	0	0	0	0	0	0	0	1	1	1	1	1	0		1	0	0	0	0	0	0	0	0	6	0	1	0	0
20	1	adıyaman	urolithiasis, one kidney	12	2	0	12	12	0	0	0	0	1	1	0	0	0	0	0	0	0	0	0	0	0		0	0	0	0	0	0	0	0	0	2	0	0	0	0
46	1	elazığ	DM	6	0						0	1	0	0	0	0	1	0	0	0	0	0	0	0	0		0	0	0	1	1	0	0	0	0	4	0	0	1	0
26	1	adıyaman	nephrolithiasis	3	1	0.3	0	0.3	0	0	1	1	1	1	1	0	0	0	0	0	1	1	0	0	0		0	0	0	0	0	0	0	0	0	5	0	1	0	0
35	0	adıyaman	atrophic kidney?, urolithiasis?	36	0						1	0	1	1	1	0	1	1	0	0	1	1	1	0	0		0	0	0	0	0	0	0	0	0	6	0	1	0	0
72	0	arguvan malatya	unknown	5	1	5	0	5	0	0	0	0	0	0	0	0	0	0	0	0	0	0	0	0	1		0	0	0	0	1	0	0	0	0	2	0	0	0	0
30	0	elazığ	unknown	27	2		24	27	0	0	1	1	1	1	1	0	0	1	0	0	1	1	0	0	0		0	0	0	0	0	0	0	0	0	6	0	1	0	0
37	1	elazığ	pyelonephfritis?	186	2		108	114	0	0	1	0	1	1	1	0	0	0	0	1	1	1	1	0	0		0	0	0	0	0	0	0	0	0	6	0	1	0	0
59	1	malatya	unknown	72	1	60	0	60	0	0	1	0	1	1	0	0	1	0	0	0	0	0	1	0	0		0	0	0	1	1	1	0	0	0	6	0	1	0	1
67	1	malatya	HT	36	1	12	0	12	0	0	0	0	1	1	0	0	1	0	0	0	0	0	0	0	0		0	0	0	0	0	0	0	0	0	3	0	0	0	0
50	1	malatya	membranous glomerulonephritis	24	0				0	0	0	0	0	0	0	1	0	0	0	0	0	0	0	0	0		0	0	0	0	0	0	0	0	0	1	0	0	0	0
37	1	kahramanmaraş	unknown	18	2	0	5	5	0	0	0	0	0	0	0	0	0	0	0	1	0	0	1	0	0		0	0	0	0	0	0	0	0	0	2	0	1	0	0
65	1	sivas	DM, HT, urolithiasis?	72	0				0	0	1	1	1	1	1	0	0	0	0	0	1	1	0	1	0		0	0	0	0	0	0	0	0	0	6	0	1	0	0
28	0	malatya	VUR	156	2		84	156	0	1	0	0	0	0	1	0	0	0	0	0	0	0	0	0	0		0	0	0	0	0	0	0	0	1	2	0	0	0	0
64	0	yeşilyurt malatya	unknown	168	2		60	61	0	0	0	1	0	0	1	1	0	0	0	0	0	0	0	0	0		1	1	0	0	0	0	0	0	0	5	0	0	0	0
34	1	malatya	unknown	18	2		17	18	0	0	0	0	1	0	1	0	1	0	0	1	0	0	1	0	0		0	0	0	0	0	0	0	0	0	5	0	1	1	0
61	0	adıyaman	HT	30	1	17	0	17	0	0	1	0	1	1	0	0	0	0	0	0	0	0	0	0	0		0	0	0	0	0	0	0	0	0	3	0	1	0	0
54	0	malatya	polycystic kidney disease	18	0						1	1	0	0	0	0	0	0	0	0	1	1	0	1	0		0	0	0	0	0	0	0	0	0	5	0	1	0	0
58	0	doğanşehir, malatya	DM, HT	108	2		84	86	0	0	1	1	0	0	0	0	1	1	0	0	1	1	1	1	0		0	0	0	0	0	0	0	0	0	6	0	1	0	1
64	0	malatya	one kidney?	36	2		10	10.3	0	0	1	1	1	1	1	0	0	0	0	1	1	1	1	0	0		0	0	0	0	1	0	0	0	0	6	0	1	0	0
52	0	malatya	unknown	36	1	36	0	36	0	0	0	0	0	1	1	0	0	0	0	0	0	0	0	0	0		0	0	0	0	0	0	0	0	0	2	0	0	0	0
50	0	sivas	DM	24	1	8	0	8	0	0	1	1	1	1	0	0	1	0	0	1	1	1	1	1	0		0	0	0	1	0	1	0	0	0	7	0	1	0	1
55	0	adıyaman	unknown	36	2		36	37	0	0	1	1	1	1	1	0	0	0	0	0	1	1	0	0	0		1	1	0	0	0	0	0	0	1	6	0	1	0	0
77	0	bingöl	unknown	84	1	84	0	84	0	0	1	0	0	0	1	0	0	1	0	1	1	1	0	0	0		0	0	0	0	0	0	0	0	0	5	0	0	0	0
63	0	malatya	multiple myeloma	4	0				0	0	1	0	1	1	1	0	1	0	0	1	1	1	1	0	1	6 ayda 5 kg	0	0	0	0	1	0	0	0	0	7	0	1	1	0
